# Supplementary material for: Oxygen-Releasing Hyaluronic Acid-Based Dispersion with Controlled Oxygen Delivery for Enhanced Periodontal Tissue Engineering
Source: Int J Mol Sci. 2023 Mar 21;24(6):5936. doi: 10.3390/ijms24065936 (PMC10059003; doi:10.3390/ijms24065936)
Supplement: Supplementary file 1 [file ijms-24-05936-s001.zip]

Archive with 1 entries (1 files):
- ijms-2279667-supplementary.pdf
